# Supplementary material for: Phylogenetic, Structural and Functional Evolution of the LHC Gene Family in Plant Species
Source: Int J Mol Sci. 2022 Dec 28;24(1):488. doi: 10.3390/ijms24010488 (PMC9820578; doi:10.3390/ijms24010488)
Supplement: Supplementary file 1 [file ijms-24-00488-s001.zip]

Archive with 1 entries (1 files):
- ijms-2118745-supplementary.pdf
